# Supplementary material for: Low melt viscosity enables melt doublets above the 410-km discontinuity
Source: Nat Commun. 2025 Apr 4;16:3239. doi: 10.1038/s41467-025-58518-7 (PMC11971259; doi:10.1038/s41467-025-58518-7)
Supplement: Supplementary file 3 — Source Data [file 41467_2025_58518_MOESM3_ESM.xlsx]

## Sheet: Fig. 1 and Suppl. Fig 5
Fig. 1
	Run #	H2O (wt%)	H2O (mol%)	P (GPa)	T	ƞ (mPa·s)	err of ƞ
					(°C)
	S3641	14.6	31.8	13.6	1700	12.1	0.6
	S3642	10.54	24.2	14	1800	26.2	2.8
	S3645	6.28	15.5	15	2000	104	5

## Sheet: Fig. 4 and Supp. Fig. 13
T	nt	nz	boundary type	top, km	bottom, km	mu_m, Pa.s	density contrast, kg/m3	f0	velocity, mantle,mm/year	sigma_s	bottom_1st layer	top_1st layer	bottom_2st layer	top_2st layer	seperation	1st layer thickness, km	2st layer thickness,km
Fig. 4a
10000000000000	1000	10000	Gaussian	320	410	1e+20	150	0.001	1	3.4	410000	394664	340754	320000	71.955	15.336	20.754
10000000000000	1000	10000	Gaussian	340	410	1e+20	150	0.001	1	3.4	410000	385476	373089	340000	41.1932	24.5245	33.089
10000000000000	1000	10000	Gaussian	360	410	1e+20	150	0.001	1	3.4	410000	360000	360000	360000		50
10000000000000	1000	10000	Gaussian	380	410	1e+20	150	0.001	1	3.4	410000	380000	380000	380000		30
10000000000000	1000	10000	Gaussian	400	410	1e+20	150	0.001	1	3.4	410000	400000	400000	400000		10
Fig. 4b
10000000000000	1000	10000	Gaussian	320	410	1e+20	50	0.001	1	3.4	410000	320000	320000	320000		90
10000000000000	1000	10000	Gaussian	320	410	1e+20	100	0.001	1	3.4	410000	384202	355564	320000	59.319	25.7985	35.5635
10000000000000	1000	10000	Gaussian	320	410	1e+20	150	0.001	1	3.4	410000	394664	340754	320000	71.955	15.336	20.754
10000000000000	1000	10000	Gaussian	320	410	1e+20	200	0.001	1	3.4	410000	399578	333550	320000	78.0142	10.422	13.5495
10000000000000	1000	10000	Gaussian	320	410	1e+20	250	0.001	1	3.4	410000	401338	332790	320000	79.2738	8.6625	12.79
Fig. 4c
10000000000000	1000	10000	Gaussian	320	410	1e+21	150	0.001	1	3.4	410000	320000	320000	320000		90
10000000000000	1000	10000	Gaussian	320	410	1e+20	150	0.001	1	3.4	410000	394664	340754	320000	71.955	15.336	20.754
10000000000000	1000	10000	Gaussian	320	410	1e+19	150	0.001	1	3.4	410000	403524	330426	320000	81.549	6.4755	10.4265
10000000000000	1000	10000	Gaussian	320	410	1e+18	150	0.001	1	3.4	410000	408960	320976	320000	88.992	1.0395	0.9765
10000000000000	1000	10000	Gaussian	320	410	1e+25	300	0.001	1	3.4	410000	320000	320000	320000
Fig. 4d
10000000000000	1000	10000	Gaussian	320	410	1e+20	150	0.001	0.5	3.4	410000	401999	328870	320000	81.5647	8.001	8.8695
10000000000000	1000	10000	Gaussian	320	410	1e+20	150	0.001	1	3.4	410000	394664	340754	320000	71.955	15.336	20.754
10000000000000	1000	10000	Gaussian	320	410	1e+20	150	0.001	1.5	3.4	410000	385320	353840	320000	60.74	24.68	33.84
10000000000000	1000	10000	Gaussian	320	410	1e+20	150	0.001	2	3.4	410000	320000	320000	320000	0	90	0
Suppl. Fig 13a
10000000000000	1000	10000	Gaussian	320	410	1e+20	150	0.001	1	-34	410000	395722	335412	320000	75.1545	14.2785	15.4125
10000000000000	1000	10000	Gaussian	320	410	1e+20	150	0.001	1	-3.4	410000	396100	337428	320000	74.3355	13.9005	17.4285
10000000000000	1000	10000	Gaussian	320	410	1e+20	150	0.001	1	3.4	410000	394664	340754	320000	71.955	15.336	20.754
10000000000000	1000	10000	Gaussian	320	410	1e+20	150	0.001	1	34	410000	396284	340470	320000	72.9068	13.716	20.4705
Suppl. Fig 13b
100000000000000	1000	10000	Gaussian	320	410	1e+20	150	0.0001	1	3.4	410000	383960	331890	320000	71.035	26.04	11.89
10000000000000	1000	10000	Gaussian	320	410	1e+20	150	0.0005	1	3.4	410000	392760	340960	320000	70.9	17.24	20.96
10000000000000	1000	10000	Gaussian	320	410	1e+20	150	0.001	1	3.4	410000	394664	340754	320000	71.955	15.336	20.754
10000000000000	1000	10000	Gaussian	320	410	1e+20	150	0.0015	1	3.4	410000	395357	341357	320000	72	14.643	21.357
10000000000000	1000	10000	Gaussian	320	410	1e+20	150	0.01	1	3.4	410000	397120	341960	320000	72.58	12.88	21.96

## Sheet: Suppl. Fig. 4
Suppl. Fig. 4
	Sphere #	SEM, µm	Radiography, µm
	1	93.309	113.986
	2	82.169	101.21
	3	82.721	97.6486
	4	90	109.552
	5	73.566	85.953
	6	140.625	171.234
	7	92.757	109.718
	8	93.75	107.127
	9	93.867	114.184
	10	82.39	97.2258
	11	115.817	145.11
	12	120.75	149.79
	13	125	150.885
	14	106.731	128.445
	15	77.578	87.653
	16	109.038	127.694
	17	86.801	102.615
	18	107.386	129.423
	19	108.906	124.334
	20	84.063	98.863
	21	111.875	131.478
	22	89.464	102.429
	23	108.606	125.67
	24	93.088	109.224
	25	66.222	76.5
	26	61.705	72.6064
	27	76.25	93.0011
	28	140.25	166.553
	29	134.856	159.189
	30	119.712	142.427
	31	95.759	113.932
	32	48.678	57.0827
	33	85.781	104.184
	34	73.566	85.862
	35	98.203	116.185
	36	74.344	87.8803
	37	70.938	82.5687
	38	73.015	84.1582
	39	84.844	97.6416
	40	62.096	73.8876
	41	44.403	53.5803
	42	43.125	48.9325
	43	73.897	85.4287
	44	57.375	63.5798
	45	71.912	83.9832
	46	46.544	54.1567
	47	83.051	97.7408
	48	38.87	46.265
	49	50.531	59.2912
	50	62.426	70.7909
	51	116.406	136.587
	52	94.125	108.731
	53	81.287	96.7838
	54	115.096	137.069
	55	91.055	105.778
	56	72.132	84.9589
	57	47.187	55.0682
	58	47.734	57.3407
	59	68.555	79.336
	60	56.531	69.266
	61	58.125	67.7889
	62	45.656	53.1718
	63	66.75	82.0442
	64	66.507	80.8831
	65	30.938	38.8288
	66	40.313	47.2005
	67	78.125	95.7763
	68	80.125	98.6281
	69	85.078	102.24
	70	114.716	138.335
	71	46.75	54.9413
	72	89.712	105.793
	73	103.75	121.341
	74	85.919	104.449
	75	85.147	101.211
	76	112.5	137.613
	77	53.149	62.3627

## Sheet: Suppl. Fig. 6
Suppl. Fig. 6a				Suppl. Fig. 6b
	S3634	Load, ton	P, GPa		780 ton	T, ℃	P, GPa
		0	0			25	4.84
		400	2.16			500	6.19
		600	3.25			800	9.06
		780	4.84			900	9.72
						1000	10.63
						1200	10.85
	S3635
		720	4.22			25	5.3
		780	5.3			500	6.6
						1000	9.63
	S3637
		0	0			25	3
		780	3			500	5.6
						1000	10.8
	S3638
		0	0			25	5.08
		780	5.08			500	7
						1000	9.96
	S3640
		0	0			25	5.26
		780	5.26			500	6.1
						850	8.17
						1000	9.15
	S3641
		0	0			25	3.3
		780	3.3			500	5.6
						900	8.49
	S3642
		0	0			25	5.3
		780	5.3			500	6.5
						950	9.3
	S3645
		0	0			25	4.1
		780	4.1			500	5.6
						900	10.1

## Sheet: Suppl. Fig. 7
Suppl. Fig. 14
	time/ms	position/µm	velocity, mm/s
	0	367.135
	1.008	367.077
	2.016	366.876
	3.024	366.691
	4.032	366.38
	5.04	366.268
	6.048	366.25
	7.056	366.298
	8.064	366.6
	9.072	366.943
	10.08	367.231
	11.088	367.498
	12.096	367.803
	13.104	367.791
	14.112	367.727
	15.12	367.75
	16.128	367.609
	17.136	367.511	0.0579295
	18.144	367.354	0.0867031
	19.152	367.096	0.125297
	20.16	366.785	0.191328
	21.168	366.564	0.207304
	22.176	366.059	0.288226
	23.184	365.517	0.364545
	24.192	365.163	0.383549
	25.2	364.822	0.389441
	26.208	364.485	0.412435
	27.216	364.177	0.373268
	28.224	363.932	0.314304
	29.232	363.678	0.29464
	30.24	363.379	0.286379
	31.248	363.182	0.258606
	32.256	363.216	0.190697
	33.264	363.248	0.135774
	34.272	363.504	0.0343644
	35.28	363.441	-0.0123288
	36.288	363.433	-0.0497614
	37.296	363.42	-0.0403781
	38.304	363.435	-0.0370797
	39.312	363.236	0.053176
	40.32	363.095	0.0687543
	41.328	362.721	0.141214
	42.336	362.428	0.196711
	43.344	362.24	0.237063
	44.352	362.121	0.221267
	45.36	362.151	0.187221
	46.368	362.269	0.0897157
	47.376	362.189	0.047584
	48.384	362.058	0.036217
	49.392	361.904	0.0430989
	50.4	361.904	0.0490502
	51.408	361.956	0.0621598
	52.416	361.962	0.0449842
	53.424	361.731	0.0647507
	54.432	361.639	0.0525056
	55.44	361.328	0.114337
	56.448	360.854	0.218682
	57.456	360.301	0.329531
	58.464	359.632	0.416622
	59.472	359.171	0.489811
	60.48	358.657	0.529988
	61.488	358.292	0.508342
	62.496	358.328	0.391478
	63.504	358.41	0.242318
	64.512	358.485	0.136004
	65.52	358.614	0.00835534
	66.528	358.19	0.0201313
	67.536	357.679	0.128698
	68.544	356.932	0.293374
	69.552	356.174	0.4585
	70.56	355.681	0.582077
	71.568	355.324	0.568594
	72.576	355.124	0.507071
	73.584	355.129	0.357726
	74.592	354.919	0.249081
	75.6	354.654	0.203742
	76.608	354.463	0.170975
	77.616	354.398	0.143891
	78.624	354.315	0.161415
	79.632	407.784	-10.489
	80.64	300.736	10.698
	81.648	490.649	-27.021
	82.656	871.831	-102.665
	83.664	526.979	-34.2586
	84.672	350.858	11.2948
	85.68	350.175	-9.80938
	86.688	349.646	27.9766
	87.696	349.272	103.682
	88.704	349.39	35.236
	89.712	349.071	0.354504
	90.72	348.939	0.24533
	91.728	348.471	0.233246
	92.736	348.048	0.242793
	93.744	347.678	0.339635
	94.752	347.529	0.305977
	95.76	347.358	0.313633
	96.768	347.32	0.228353
	97.776	347.064	0.195314
	98.784	346.528	0.22813
	99.792	345.867	0.329828
	100.8	344.993	0.46923
	101.808	344.504	0.558636
	102.816	344.145	0.579275
	103.824	344.02	0.497601
	104.832	343.981	0.374144
	105.84	343.783	0.23999
	106.848	343.424	0.214354
	107.856	342.834	0.25994
	108.864	341.97	0.406764
	109.872	341.196	0.552582
	110.88	340.281	0.69494
	111.888	339.557	0.767308
	112.896	338.957	0.769266
	113.904	338.518	0.684918
	114.912	338.295	0.575724
	115.92	337.922	0.468101
	116.928	337.944	0.320089
	117.936	337.758	0.237939
	118.944	337.375	0.226863
	119.952	336.74	0.308488
	120.96	335.633	0.454094
	121.968	334.477	0.68773
	122.976	333.357	0.873328
	123.984	332.351	0.996693
	124.992	331.407	1.05816
	126	330.491	1.0202
	127.008	329.643	0.959112
	128.016	328.918	0.880743
	129.024	328.455	0.773005
	130.032	328.03	0.669965
	131.04	327.743	0.545248
	132.048	327.482	0.428918
	133.056	327.056	0.369302
	134.064	326.519	0.38411
	135.072	325.806	0.441244
	136.08	324.876	0.568829
	137.088	323.991	0.692594
	138.096	323.172	0.770687
	139.104	322.357	0.825825
	140.112	321.621	0.830404
	141.12	320.913	0.786444
	142.128	320.329	0.726594
	143.136	319.751	0.678873
	144.144	319.002	0.665814
	145.152	318.089	0.700717
	146.16	316.919	0.79232
	147.168	315.77	0.90461
	148.176	314.805	0.981359
	149.184	314.141	0.964395
	150.192	313.747	0.861508
	151.2	313.507	0.676991
	152.208	313.298	0.490526
	153.216	312.903	0.377253
	154.224	312.336	0.358085
	155.232	311.554	0.435268
	156.24	310.704	0.55615
	157.248	309.642	0.725307
	158.256	308.575	0.858717
	159.264	307.289	1.00152
	160.272	306.137	1.07468
	161.28	304.891	1.1535
	162.288	303.955	1.12841
	163.296	303.202	1.0661
	164.304	302.628	0.924835
	165.312	302.074	0.806112
	166.32	301.433	0.686102
	167.328	300.468	0.691878
	168.336	299.243	0.785448
	169.344	297.991	0.920011
	170.352	296.645	1.0772
	171.36	295.378	1.20138
	172.368	294.169	1.24981
	173.376	292.881	1.26231
	174.384	291.551	1.27771
	175.392	290.263	1.26632
	176.4	288.919	1.28151
	177.408	287.955	1.23296
	178.416	287.015	1.16388
	179.424	286.184	1.06488
	180.432	285.093	1.02591
	181.44	283.891	0.997548
	182.448	282.311	1.11976
	183.456	280.774	1.23846
	184.464	279.295	1.36691
	185.472	277.916	1.42393
	186.48	276.9	1.38707
	187.488	275.932	1.26568
	188.496	274.896	1.16621
	189.504	273.843	1.08166
	190.512	272.677	1.03952
	191.52	271.514	1.06879
	192.528	270.181	1.14112
	193.536	268.881	1.19336
	194.544	267.525	1.25363
	195.552	266.247	1.27565
	196.56	264.956	1.30109
	197.568	263.669	1.29204
	198.576	262.257	1.31444
	199.584	260.793	1.33576
	200.592	259.345	1.36945
	201.6	257.863	1.40749
	202.608	256.348	1.45258
	203.616	254.69	1.50134
	204.624	252.988	1.54849
	205.632	251.302	1.59593
	206.64	249.867	1.58632
	207.648	248.467	1.56365
	208.656	247.352	1.45602
	209.664	246.161	1.35469
	210.672	244.913	1.2676
	211.68	243.518	1.25982
	212.688	241.941	1.29479
	213.696	240.15	1.42881
	214.704	238.361	1.5475
	215.712	236.604	1.64862
	216.72	234.947	1.70049
	217.728	233.28	1.71854
	218.736	231.794	1.658
	219.744	230.268	1.60582
	220.752	228.607	1.5868
	221.76	226.928	1.59121
	222.768	225.157	1.6116
	223.776	223.321	1.68114
	224.784	221.626	1.71469
	225.792	219.937	1.7201
	226.8	218.187	1.73436
	227.808	216.444	1.72875
	228.816	214.459	1.75827
	229.824	212.442	1.82226
	230.832	210.241	1.92389
	231.84	208.085	2.00437
	232.848	205.916	2.08905
	233.856	203.803	2.11446
	234.864	201.845	2.10257
	235.872	199.923	2.04731
	236.88	197.873	2.0261
	237.888	196.063	1.95499
	238.896	194.264	1.8926
	239.904	192.573	1.83967
	240.912	190.851	1.79984
	241.92	189.227	1.71539
	242.928	187.544	1.69026
	243.936	185.709	1.69746
	244.944	183.642	1.77201
	245.952	181.237	1.90757
	246.96	178.735	2.08176
	247.968	176.411	2.20889
	248.976	174.611	2.20187
	249.984	173.118	2.08807
	250.992	171.715	1.88927
	252	170.293	1.67499
	253.008	168.516	1.56637
	254.016	166.596	1.59029
	255.024	164.492	1.71151
	256.032	162.235	1.88105
	257.04	159.931	2.05611
	258.048	157.75	2.13614
	259.056	155.63	2.17591
	260.064	153.832	2.11509
	261.072	151.794	2.07164
	262.08	149.936	1.98297
	263.088	148.06	1.92271
	264.096	146.203	1.87037
	265.104	144.25	1.90127
	266.112	142.243	1.8949
	267.12	140.029	1.96581
	268.128	137.999	1.99622
	269.136	136.023	2.01988
	270.144	134.114	2.01096
	271.152	132.168	1.99905
	272.16	130.154	1.95937
	273.168	128.25	1.93421
	274.176	126.242	1.94053
	275.184	123.924	2.02198
	276.192	121.64	2.08897
	277.2	119.219	2.16951
	278.208	116.875	2.25699
	279.216	114.323	2.36489
	280.224	111.905	2.38467
	281.232	109.52	2.40479
	282.24	107.503	2.32474
	283.248	105.73	2.21139
	284.256	104.133	2.02199
	285.264	102.55	1.85615
	286.272	100.93	1.70439
	287.28	99.2056	1.64621
	288.288	97.427	1.64737
	289.296	95.5141	1.71001
	290.304	93.5512	1.78544
	291.312	91.5819	1.85468
	292.32	89.7617	1.8738
	293.328	88.1051	1.84958
	294.336	86.558	1.77699
	295.344	85.1445	1.66798
	296.352	83.6749	1.56885
	297.36	82.2132	1.49771
	298.368	80.8442	1.44065
	299.376	79.4284	1.41461
	300.384	78.1798	1.3819
	301.392	76.7914	1.36577
	302.4		16.3121
	303.408		16.0405
	304.416		15.7596
	305.424	69.3104	1.75979
	306.432	67.5784	1.82798
	307.44	66.1763	-13.1302
	308.448	64.9194	-12.8808
	309.456	63.7399	-12.6468
	310.464	62.4094	1.36925
	311.472	61.1774	1.27006
	312.48	59.921	1.24114
	313.488	58.6684	1.24027
	314.496		12.6468
	315.504	56.4044	1.19148
	316.512	55.1768	1.19059
	317.52	10.5801	9.78987
	318.528		11.6406
	319.536	52.6703	-10.4505
	320.544	9.97793	9.21159
	321.552	51.648	0.70015
	322.56	50.7812	-7.97642
	323.568	49.8933	-9.89947
	324.576	48.8237	0.763227
	325.584	47.6028	-7.46526
	326.592		10.2476
	327.6		10.0756
	328.608	44.4483	1.08036
	329.616		9.68723
	330.624	42.6764	0.977459
	331.632	41.8557	-8.3047
	332.64	41.1091	-8.15656
	333.648	40.5078	0.781844
	334.656	40.1479	-7.96586
	335.664	39.9114	0.548621
	336.672	39.9954	0.369111
	337.68	40.0291	0.214286
	338.688	39.8718	0.126201
	339.696	39.9467	0.0399242
	340.704	40.0293	-0.0233948
	341.712		7.93559
	342.72		7.94227
	343.728	40.0618	-0.0377009
	344.736	40.029	-0.0163277
	345.744	39.6603	0.0732126
	346.752	39.3943	-7.81633
	347.76	39.1177	-7.76145
	348.768	38.9054	0.229447
	349.776	38.5913	0.285259
	350.784	38.4812	0.233959
	351.792	38.6772	0.142278
	352.8	38.8096	0.0611335
	353.808	38.8839	0.00426429
	354.816	39.1029	-0.101499
	355.824	39.0915	-0.121099
	356.832	38.7496	-0.0143639
	357.84	38.5177	0.0579142
	358.848	38.3389	0.108127
	359.856	37.9886	0.221087
	360.864	38.0365	0.209317
	361.872	37.9903	0.150653
	362.88	37.8639	0.12972
	363.888	37.7693	0.113019
	364.896	37.8386	0.0297583
	365.904	37.9932	0.00859439
	366.912	38.1995	-0.0415024
	367.92		7.51268
	368.928		7.49391
	369.936		7.50766
	370.944		7.53834
	371.952		7.57926
	372.96		0
	373.968	38.645	-7.66765
	374.976	38.5245	-7.64375
	375.984	38.4682	-7.63257
	376.992	38.4411	-7.62721
	378	38.1708	-7.57357
	379.008	37.7318	0.181188
	380.016	37.1991	0.262968
	381.024	36.6966	0.351505
	382.032	36.304	0.424026
	383.04	36.0675	0.417332
	384.048	35.9203	0.359412
	385.056	35.9198	0.253831
	386.064	35.8914	0.15975
	387.072	35.6942	0.121001
	388.08	35.8474	0.0436543
	389.088	35.9935	-0.0145231
	390.096	36.2527	-0.0660568
	391.104	36.4168	-0.104237
	392.112	36.6731	-0.194225
	393.12	36.7783	-0.184686
	394.128	36.918	-0.18342

## Sheet: Suppl. Fig. 14
T	nt	nz	boundary type	top, km	bottom, km	mu_m, Pa.s	density contrast, kg/m3	depth of top boundary of melting layer, km	melting layer thickness, km	f0	velocity, mantle,mm/year	sigma_s	bottom_1st layer	top_1st layer	bottom_2st layer	top_2st layer	seperation	1st layer thickness, km	2st layer thickness,km	dragging length, km
Suppl. Fig. 14a
10000000000000	1000	10000	Gaussian	320	410	1e+20	150	320	90	0.001	1	3.4	410000	394664	340754	320000	71.955	15.336	20.754
10000000000000	1000	10000	Gaussian	320	410	1e+20	150	350	60	0.001	1	3.4	410000	388144	357220	350000	45.462	21.8565	7.2195
10000000000000	1000	10000	Gaussian	320	410	1e+20	150	380	30	0.001	1	3.4	410000	380116		380000		29.8845
10000000000000	1000	10000	Gaussian	320	410	1e+20	150	400	10	0.001	1	3.4	410000	400096		400000		9.9045
10000000000000	1000	10000	Gaussian	320	410	1e+20	150	409	1	0.001	1	3.4	410000	409000		409000		1
Suppl. Fig. 14b
10000000000000	1000	10000	Gaussian	320	410	1e+18	150	409	1	0.001	1	3.4	410000	405896		409000		4.104		3.104
10000000000000	1000	10000	Gaussian	320	410	1e+19	150	409	1	0.001	1	3.4	410000	407574		409000		2.4255		1.4255
10000000000000	1000	10000	Gaussian	320	410	1e+20	150	409	1	0.001	1	3.4	410000	408992		409000		1.008		0.008
10000000000000	1000	10000	Gaussian	320	410	1e+25	150	409	1	0.001	1	3.4	410000	409086		409000		0.9135		-0.0865
